# Supplementary material for: A Comparative Evaluation of the Photosensitizing Efficiency of Porphyrins, Chlorins and Isobacteriochlorins toward Melanoma Cancer Cells
Source: Molecules. 2023 Jun 12;28(12):4716. doi: 10.3390/molecules28124716 (PMC10300831; doi:10.3390/molecules28124716)
Supplement: Supplementary file 1 [file molecules-28-04716-s001.zip]

Archive with 1 entries (1 files):
- molecules-2420286-supplementary.pdf
